# Supplementary material for: Bridging prediction and reality: Comprehensive analysis of experimental and AlphaFold 2 full-length nuclear receptor structures
Source: Comput Struct Biotechnol J. 2025 May 15;27:1998–2013. doi: 10.1016/j.csbj.2025.05.010 (PMC12149446; doi:10.1016/j.csbj.2025.05.010)
Supplement: MMC 2 — Data for LBP geometry analysis. [file mmc2.xlsx]

## Sheet: GR
3V probe radius 1.4 Å2 (http://3vee.molmovdb.org/volumeCalc.php)
	LBP-WL-AF2_GR	LBP-WL-AF2_GR1	LBP-WL-7PRV_A	LBP-WL-7PRV_B	LBP-WL-AF2_GR2	LBP-WL-7PRW_A	LBP-WL-7PRW_B	LBP-WL-AF2_GR	LBP-WL-AF2_GR1	LBP-WL-7PRV_A	LBP-WL-7PRV_B	LBP-WL-AF2_GR2	LBP-WL-7PRW_A	LBP-WL-7PRW_B
LBP Volume msms	993.811	725.717	978.842	1022.15	926.939	1176.86	1151.5	1	1	0.985	1.029	1	1.184	1.159
Surface area pymol	890.775	625.17	602.023	760.065	793.2	924.01	896.912	1	1	0.676	0.853	1	1.037	1.007
Sphericity Ψ calculated as per 3V	0.540562	0.624584	0.791783	0.645509	0.579512	0.583288	0.592249
Effective radius from pymol calculated as per 3V equation	3.34701	3.48249	4.87776	4.03445	3.50582	3.82092	3.85156
															3V probe radius 1.4 Å2-1
																LBP-WL-AF2_GR	LBP-WL-7PRV_A	LBP-WL-7PRV_B	LBP-WL-7PRW_A	LBP-WL-7PRW_B	LBP-WL-AF2_GR	LBP-WL-7PRV_A	LBP-WL-7PRV_B	LBP-WL-7PRW_A	LBP-WL-7PRW_B
															Voxel size	0.5	0.5	0.5	0.5	0.5	-	-	-
															Volume 3V	762	890	885	850	833	1	1.168	1.161	1.115	1.093
															Surface area 3V	535	590	587	568	548	1	1.103	1.097	1.062	1.024
															Sphericity Ψ 3V	0.75	0.76	0.76	0.76	0.78
															Effective radius 3V	4.27	4.52	4.52	4.49	4.56
															Center of Mass	(-1.0, -1.4, -2.0) Å	(-0.8, -2.4, -3.0) Å	(-1.4, -2.8, -2.8) Å	(-0.8, -1.4, -3.0) Å	(-1.2, -2.2, -2.0) Å

## Sheet: HNF4a
3V probe radius 1.4 Å2 (http://3vee.molmovdb.org/volumeCalc.php)
	LBP-WL-AF2_HNF4A	LBP-WL-4IQR_A	LBP-WL-4IQR_B	LBP-WL-4IQR_E	LBP-WL-4IQR_F	LBP-WL-AF2_HNF4A	LBP-WL-4IQR_A	LBP-WL-4IQR_B	LBP-WL-4IQR_E	LBP-WL-4IQR_F
LBP Volume msms	599.07	719.158	707.62	668.323	668.323	1	1.2	1.181	1.116	1.116
Surface area pymol	541.217	602.023	584.695	574.255	539.204	1	1.112	1.08	1.061	0.996
Sphericity Ψ 3V	0.634879	0.644684	0.656671	0.643621	0.68546
Effective radius 3V	4.27	4.52	4.52	4.49	4.56
Effective radius pymol	3.32068	3.58371	3.63071	3.49143	3.71839
											3V probe radius 1.4 Å2-1
												LBP-WL-AF2_HNF4A	LBP-WL-4IQR_A	LBP-WL-4IQR_B	LBP-WL-4IQR_E	LBP-WL-4IQR_F	LBP-WL-4IQR_A	LBP-WL-4IQR_B	LBP-WL-4IQR_E	LBP-WL-4IQR_F	LBP-WL-AF2_HNF4A
											Voxel size	0.5	0.5	0.5	0.5	0.5	-	-	-
											Volume 3V	762	890	885	850	833	1	1.168	1.161	1.115	1.093
											Surface area 3V	535	590	587	568	548	1	1.103	1.097	1.062	1.024
											Sphericity Ψ 3V	0.75	0.76	0.76	0.76	0.78
											Effective radius 3V	4.27	4.52	4.52	4.49	4.56
											Center of Mass	(-1.0, -1.4, -2.0) Å	(-0.8, -2.4, -3.0) Å	(-1.4, -2.8, -2.8) Å	(-0.8, -1.4, -3.0) Å	(-1.2, -2.2, -2.0) Å

## Sheet: LXRb
3V probe radius 1.4 Å2
	LBP-AF2-5A	LBP-4NQA-B-5A	LBP-4NQA-I-5A	LBP-AF2-5A	LBP-4NQA-B-5A	LBP-4NQA-I-5A
Voxel size	0.5	0.5	0.5	-	-	-
Volume msms	773.11	1263.71	1204.24	1	1.635	1.558
Surface area pymol	717.782	991.038	938.118	1	1.381	1.307
Sphericity Ψ	0.67	0.65	0.66
Effective radius	4.12	4.74	4.7
Center of Mass	(-4.6, 1,9, 0.4) Å	(-4.7, 1.6, -0.1) Å	(-4.4, 0.6, 0.4) Å
							3V probe radius 1.4 Å2-OLD
								LBP-AF2-w-lig	LBP-B-w-lig	LBP-I-w-lig	LBP-AF2-w-lig rel	LBP-B-w-lig rel	LBP-I-w-lig rel
							Voxel size	0.5	0.5	0.5	-	-	-
							Volume 3V	995	1584	1543	1	1.592	1.551
							Volume msms	773.11	1294.87	1255.88	1	1.675	1.624
							Surface area 3V	724	1003	986	1	1.385	1.362
							Surface area pymol	717.782	1019.17	996.096	1	1.42	1.388
							Sphericity Ψ	0.67	0.65	0.66
							Effective radius	4.12	4.74	4.7
							Center of Mass	(-4.6, 1,9, 0.4) Å	(-4.7, 1.6, -0.1) Å	(-4.4, 0.6, 0.4) Å

## Sheet: PPARg
3V probe radius 1.4 Å2
	LBP-AF2_PPARG	LBP-WL-3DZU_D	LBP-WL-3DZY_D	LBP-WL-3E00_D	LBP-AF2_PPARG	LBP-WL-3DZU_D	LBP-WL-3DZY_D	LBP-WL-3E00_D
Voxel size	0.5	0.5	0.5	0.5	-	-	-	-
Volume 3V	1387	1568	1266	1228	1	1.13	0.913	0.885
Volume msms	1136.31	1287.14	1026.82	1019.29	1	1.133	0.904	0.897
Surface area 3V	841	944	787	712	1	1.122	0.936	0.847
Surface area pymol	875.474	954.299	797.662	744.921	1	1.09	0.911	0.851
Sphericity Ψ	0.71	0.69	0.72	0.78
Effective radius	4.95	4.98	4.82	5.17
Center of Mass	(-1.7, -0.3, 3.0) Å	(-2.4, 1.6, 1.0) Å	(-0.3, -0.2, 1.9) Å	(1.5, -0.8, -0.9) Å

## Sheet: RARb
3V probe radius 1.4 Å2
	LBP-AF2-w-lig	LBP-B-w-lig	LBP-AF2-w-lig rel	LBP-B-w-lig rel
Voxel size	0.5	0.5	-	-
Volume 3V	1050	1086	1	1.034
Volume msms	838.507	874.128	1	1.042
Surface area 3V	709	713	1	1.006
Surface area pymol	699.63	709.272	1	1.014
Sphericity Ψ	0.7	0.72
Effective radius	4.44	4.57
Center of Mass	(-0.0, -1.6, -4.2) Å	(-0.8, -2.4, -3.8) Å

## Sheet: RXRa
3V probe radius 1.4 Å2
	LBP-AF2-RXRA	LBP-WL-3DZU-A-RXRA	LBP-WL-3DZY-A-RXRA	LBP-WL-3E00-A-RXRA	LBP-WL-4NQA-A-RXRA	LBP-WL-4NQA-H-RXRA	LBP-WL-5UAN-A-RXRA	Average	STDEV	%error	LBP-AF2-RXRA	LBP-WL-3DZU-A-RXRA	LBP-WL-3DZY-A-RXRA	LBP-WL-3E00-A-RXRA	LBP-WL-4NQA-A-RXRA	LBP-WL-4NQA-H-RXRA	LBP-WL-5UAN-A-RXRA
Volume msms	874.978	944.669	1025.3	850.729	941.406	901.532	884.099	924.622	60.7527	0.066	1	1.08	1.172	0.972	1.076	1.03	1.01
Surface area pymol	676.23	739.317	764.928	665.027	715.544	684.879	680.802	708.416	38.4666	0.054	1	1.093	1.131	0.983	1.058	1.013	1.007
Sphericity Ψ	0.654105	0.629651	0.642722	0.652778	0.649071	0.658847	0.65422	0.647881	0.0104382	0.016
Effective radius	3.88172	3.83328	4.02115	3.83772	3.94695	3.94901	3.89584	3.91399	0.072743	0.019
Center of Mass	(-4.8, -0.1, 0.5) Å	(-3.9, -0.3, -0.9) Å	(-1.8, -0.1, -2.1)	(-4.7, -0.3, -0.7) Å	(-2.8, -0.2, -1.4) Å	(-4.5, -0.3, -0.3) Å	(-3.5, -0.3, -0.7) Å
																		3V probe radius 1.4 Å2-1
																			LBP-AF2-RXRA	LBP-WL-3DZU-A-RXRA	LBP-WL-3DZY-A-RXRA	LBP-WL-3E00-A-RXRA	LBP-WL-4NQA-A-RXRA	LBP-WL-4NQA-H-RXRA	LBP-WL-5UAN-A-RXRA	Average	STDEV	%error	LBP-AF2-RXRA	LBP-WL-3DZU-A-RXRA	LBP-WL-3DZY-A-RXRA	LBP-WL-3E00-A-RXRA	LBP-WL-4NQA-A-RXRA	LBP-WL-4NQA-H-RXRA	LBP-WL-5UAN-A-RXRA
																		Voxel size	0.5	0.5	0.5	0.5	0.5	0.5	0.5				-	-	-
																		Volume 3V	1051	1149	1236	1051	1157	1096	1082	1128.5	66.3528	0.059	1	1.093	1.176	1	1.101	1.043	1.029
																		Volume msms	874.978	944.669	1025.3	850.729	941.406	901.532	884.099	924.622	60.7527	0.066	1	1.08	1.172	0.972	1.076	1.03	1.01
																		Surface area 3V	668	716	731	661	721	671	669	694.833	31.051	0.045	1	1.072	1.094	0.99	1.079	1.004	1.001
																		Surface area pymol	676.23	739.317	764.928	665.027	715.544	684.879	680.802	708.416	38.4666	0.054	1	1.093	1.131	0.983	1.058	1.013	1.007
																		Sphericity Ψ	0.75	0.74	0.76	0.76	0.74	0.77	0.76	0.755	0.0122474	0.016
																		Effective radius	4.72	4.81	5.07	4.77	4.81	4.9	4.85	4.86833	0.108151	0.022
																		Center of Mass	(-4.8, -0.1, 0.5) Å	(-3.9, -0.3, -0.9) Å	(-1.8, -0.1, -2.1)	(-4.7, -0.3, -0.7) Å	(-2.8, -0.2, -1.4) Å	(-4.5, -0.3, -0.3) Å	(-3.5, -0.3, -0.7) Å
