# Supplementary material for: Bridging prediction and reality: Comprehensive analysis of experimental and AlphaFold 2 full-length nuclear receptor structures
Source: Comput Struct Biotechnol J. 2025 May 15;27:1998–2013. doi: 10.1016/j.csbj.2025.05.010 (PMC12149446; doi:10.1016/j.csbj.2025.05.010)
Supplement: MMC 3 — Data for RSCC, b-factors and pLDDT analysis. [file mmc3.xlsx]

## Sheet: Correlations RSCC, b-factor, pL
Correlations RSCC, b-factor, pLDDT
High correlations (GR DBD)					Low correlations (NURR1 DBD)					High correlations (RXRa/PPARg LBD)					Low correlations (RXRa/LXRb LBD)
Residues	RSCC	b-factors	pLDDT		Residues	RSCC	b-factors	pLDDT		Residues	RSCC	b-factors	pLDDT		Residues	RSCC	b-factors	pLDDT
PRO 418	81	82.29	80.07		CYS 263	87.19	178.28	43.62		ASN 227	36.57	145.62	111.44		ASN 227	69.96	111.35	87.68
LYS 419	64.5	71.91	67.43		ALA 264	65.61	158.64	47.41		GLU 228	37.54	78.88	82.84		GLU 228	47.15	114.48	66.79
LEU 420	44.78	53.99	50.9		VAL 265	74.74	124.33	43.51		ASP 229	39.2	111.71	52.42		ASP 229	35.24	85.16	44.56
CYS 421	42.18	49.16	46.19		CYS 266	43.13	105.1	43.48		MET 230	25.95	74.27	28.28		MET 230	37.93	79.88	26.92
LEU 422	40.35	47.04	45.72		GLY 267	48.45	118.44	46.98		PRO 231	24.7	91.04	26.73		PRO 231	45.75	95.32	25.78
VAL 423	39.25	44.9	43.31		ASP 268	65.26	118.94	45.4		VAL 232	23.05	47.58	22.47		VAL 232	31.7	43.75	22.67
CYS 424	41.44	46.59	44.35		ASN 269	88.41	118.01	47.38		GLU 233	25.26	100.75	23.1		GLU 233	46.68	81.32	23.13
SER 425	39.98	46.71	45.33		ALA 270	94.19	150.36	49.05		ARG 234	28.84	122.4	21.65		ARG 234	38.38	93.71	22.07
ASP 426	57.56	61.18	55.78		ALA 271	67.4	94.06	61.2		ILE 235	23.19	62.48	19.47		ILE 235	64.29	84.06	20.48
GLU 427	73.01	77.61	68.05		CYS 272	74.36	101.48	59.16		LEU 236	23.05	76.56	19.37		LEU 236	36.58	56.84	20.4
ALA 428	50.86	59.8	55.2		GLN 273	73.24	94.9	51.03		GLU 237	30.36	120.04	20.54		GLU 237	38.83	115.86	21.26
SER 429	45.53	57.86	54.22		HIS 274	62.79	88.09	47.99		ALA 238	22.49	60.64	19.44		ALA 238	50.96	69.9	20.46
GLY 430	37.81	53.4	51.92		TYR 275	55.96	78.4	49.17		GLU 239	28.84	85.45	20.42		GLU 239	50	65.84	21.17
CYS 431	50.09	62.79	58.19		GLY 276	61.06	125.73	57.64		LEU 240	30.09	116.62	22.9		LEU 240	37.93	95.32	22.98
HIS 432	41.81	56.68	52.97		VAL 277	62.79	129.61	54.59		ALA 241	32.85	59.32	24.05		ALA 241	44.35	49.62	23.82
TYR 433	36.73	53.23	50.63		ARG 278	89.22	132.96	48.99		PRO 264	48.44	113.15	43.15		VAL 242	53.85	60.09	26.55
GLY 434	44.78	57.32	55.75		THR 279	56.63	127.95	45.55		VAL 265	24.43	94.74	38.62		GLU 243	62.77	127.63	37.15
VAL 435	43.29	54.54	52.91		CYS 280	64.55	88.42	42.68		THR 266	41.54	135.7	41.7		PRO 244	60.76	131.24	44.56
LEU 436	38.53	50.29	48.38		GLU 281	62.45	99.54	44.69		ASN 267	43.34	123.55	38.67		LYS 245	86.72	127.88	59.43
THR 437	42.55	51.02	48.32		GLY 282	67.4	94	44.51		ILE 268	25.81	113.46	33.44		THR 246	35.68	99.46	72.31
CYS 438	38.17	46.62	44.18		CYS 283	50.7	88.57	42.22		CYS 269	32.02	99.46	36.09		GLU 247	44.81	91.19	95.37
GLY 439	42.18	48.98	46.45		LYS 284	62.79	77.28	44.89		GLN 270	36.57	127.64	41.1		THR 248	56.79	80.41	110.79
SER 440	44.03	49.26	46.62		GLY 285	53.64	90	45.26		ALA 271	24.29	94.9	34.84		ASN 262	40.66	100.88	87.28
CYS 441	36.02	42.67	41.19		PHE 286	53.97	111.9	42.24		ALA 272	33.95	101.83	32.36		ASP 263	44.81	108.28	43.68
LYS 442	44.78	53.29	49.8		PHE 287	56.63	86.39	43.22		ASP 273	42.37	122.1	39.45		PRO 264	27.79	85.25	37.79
VAL 443	38.17	44.87	43.67		LYS 288	57.64	76.12	47.3		LYS 274	32.16	87.2	40.8		VAL 265	47.15	54.77	34.47
PHE 444	38.53	45.17	43.34		ARG 289	52	96.06	46.81		GLN 275	27.33	88.24	28.91		THR 266	43.88	44.22	36.72
PHE 445	44.78	50.79	48.08		THR 290	58.32	76.88	46.95		LEU 276	24.01	89.67	29.93		ASN 267	26.93	48.15	34.51
LYS 446	48.56	58.78	54.84		VAL 291	48.77	90.77	51.2		PHE 277	25.81	115.94	35.54		ILE 268	19.36	67.87	30.69
ARG 447	41.44	50.19	48.28		GLN 292	67.04	93.01	57.95		THR 278	26.91	84.85	27.48		CYS 269	32.14	48.68	32.63
ALA 448	43.66	54.73	52.19		LYS 293	63.49	99.6	59.53		LEU 279	26.36	87.65	22.07		GLN 270	24.38	85.86	36.29
VAL 449	53.98	63.55	60.32		ASN 294	73.99	137.72	62.66		VAL 280	22.22	56.55	24.07		ALA 271	30.83	45.62	31.71
GLU 450	50.48	67.14	63.84		ALA 295	58.66	122.91	53.85		GLU 281	25.81	109.59	23.92		ALA 272	23.53	37.36	29.9
GLY 451	56.76	69.34	68.23		LYS 296	162.87	124.79	55.68		TRP 282	24.98	74.59	18.99		ASP 273	26.51	31.55	35.08
GLN 452	151.41	134.94	121.63		TYR 297	82.02	106.34	47.59		ALA 283	23.88	75.39	18.62		LYS 274	35.24	37.54	36.07
HIS 453	90.74	92.46	86.92		VAL 298	63.49	140.95	51.61		LYS 284	32.29	106.47	20.49		GLN 275	21.85	51.55	27.37
ASN 454	95.07	93.86	85.85		CYS 299	78.92	137.64	46.78		ARG 285	36.57	99.83	20.02		LEU 276	35.24	59.22	28.12
TYR 455	45.9	56.32	54.24		LEU 300	83.99	137.56	50.14		ILE 286	24.84	65.03	18.87		PHE 277	34.79	49.19	32.22
LEU 456	41.08	49.59	48.86		ALA 301	90.45	149.64	59.7		PRO 287	25.39	54.41	20.92		THR 278	49.52	64.88	26.33
CYS 457	37.09	43.51	43.23		ASN 302	245.02	147.33	56.46		HIS 288	29.4	91.5	21.04		LEU 279	70.48	50.59	22.38
ALA 458	36.02	41.42	42.56		LYS 303	87.59	162.99	57.49		PHE 289	24.7	48.92	19.07		VAL 280	48.57	83.75	23.84
GLY 459	38.17	41.54	43.45		ASN 304	82.02	144.57	53.76		SER 290	24.98	88.61	21.12		GLU 281	72.58	105.56	23.73
ARG 460	45.9	47.31	47.95		CYS 305	85.58	146.84	48.71		GLU 291	31.6	105.82	22.32		TRP 282	32.14	51.9	20.13
ASN 461	45.9	47.08	48.13		PRO 306	61.06	159.64	49.71		LEU 292	22.77	64.81	20.94		ALA 283	28.22	40.39	19.85
ASP 462	41.44	44.08	44.79		VAL 307	83.99	144.77	46.95		PRO 293	27.74	61.37	20.94		LYS 284	39.29	96	21.23
CYS 463	36.02	38.76	39.6		ASP 308	80.07	152.2	47.24		LEU 294	23.46	70.08	22.2		ARG 285	30.39	92.84	20.88
ILE 464	37.81	39.79	40.56		LYS 309	67.76	141.58	47.24		ASP 295	36.44	107.17	24.12		ILE 286	22.69	73.5	20.04
ILE 465	37.45	39.79	39.83		ARG 310	113.69	174.24	47.61		ASP 296	31.33	111.39	21.2		PRO 287	31.26	44.47	21.54
ASP 466	44.78	47.04	45.23		ARG 311	59.68	153.22	52.58		GLN 297	31.05	75.57	20.07		HIS 288	56.79	75.37	21.63
LYS 467	43.66	48.09	46.11		ARG 312	87.59	122.33	46.21		VAL 298	23.74	60.8	24.02		PHE 289	21.02	76.7	20.18
ILE 468	40.71	42.95	42.43		ASN 313	76.62	122.54	45.75		ILE 299	22.63	64.38	23.67		SER 290	33.91	54	21.68
ARG 469	41.08	42.57	42.2		ARG 314	83.99	128.81	46.55		LEU 300	21.53	45.75	19.94		GLU 291	19.36	117.43	22.56
ARG 470	54.38	52.36	49.63		CYS 315	87.59	134.25	43.85		LEU 301	23.19	48.45	21.42		LEU 292	24.38	51.64	21.56
LYS 471	48.56	48.04	46.48		GLN 316	85.98	115.41	43.65		ARG 302	27.05	92.33	27.96		PRO 293	36.58	71.22	21.56
ASN 472	58.36	54.46	51.15		TYR 317	76.62	143.18	42.91		ALA 303	30.22	58.84	27.1		LEU 294	55.8	116.66	22.47
CYS 473	38.89	40.2	39.87		CYS 318	92.1	166.93	43.59		GLY 304	34.92	57.17	22.25		ASP 295	64.8	70.59	23.88
PRO 474	48.94	46.6	44.87		ARG 319	90.45	132.1	41.9		TRP 305	24.98	78.05	22.02		ASP 296	30.83	90.14	21.74
ALA 475	37.45	39.62	40.01		PHE 320	52	151.76	42.62		ASN 306	27.46	67.68	23.85		GLN 297	56.79	66.62	20.92
CYS 476	35.31	39.04	39.04		GLN 321	67.4	177.6	44.54		GLU 307	24.7	85.61	18.97		VAL 298	38.83	67.45	23.81
ARG 477	40.35	43.38	41.85		LYS 322	151.23	151.94	44.2		LEU 308	25.53	38.56	18.72		ILE 299	33.02	23.08	23.55
TYR 478	57.56	56.02	51.89		CYS 323	71.39	161.7	43.16		LEU 309	21.8	60.02	20.52		LEU 300	33.46	28.02	20.82
ARG 479	45.53	48.06	47.24		LEU 324	91.69	135.54	45.32		ILE 310	22.91	38.93	19.32		LEU 301	58.76	43.03	21.9
LYS 480	42.18	46.08	44.86		ALA 325	47.82	130.05	49.42		ALA 311	24.98	55.72	18.84		ARG 302	45.75	61.02	26.68
CYS 481	43.29	47.87	45.93		VAL 326	67.4	146.69	52.35		SER 312	28.02	88.92	20.39		ALA 303	37.93	44.99	26.06
LEU 482	36.02	45.13	44.63		GLY 327	52	127.13	52.73		PHE 313	23.6	75.68	22.55		GLY 304	56.79	68.01	22.51
GLN 483	55.17	63.1	58.5		MET 328	56.97	113.67	47.27		SER 314	24.84	74.75	20.04		TRP 305	62.77	46.14	22.34
ALA 484	36.38	49.95	49.35		VAL 329	55.63	109.11	60.39		HIS 315	25.67	70.18	20.37		ASN 306	65.82	56.51	23.68
GLY 485	42.92	55.9	54.02		LYS 330	70.29	115.26	61.28		ARG 316	31.88	81.09	24.58		GLU 307	64.29	41.48	20.11
MET 486	39.98	54.94	52.42		GLU 331	73.24	132.15	69.58		SER 317	27.6	64.21	23.62		LEU 308	45.28	44.68	19.93
ASN 487	66.59	78.68	72.99		VAL 332	48.45	100.31	71.42		ILE 318	37.68	90.13	26.43		LEU 309	31.7	32.42	21.24
LEU 488	65.75	81.13	76.86		VAL 333	56.3	88.64	71.68		ALA 319	31.33	142.31	33.97		ILE 310	119.03	55.36	20.37
					ARG 334	80.85	101.66	88.02		VAL 320	26.22	84.69	35.52		ALA 311	60.26	32.38	20.02
					THR 335	64.9	116.96	126.47		LYS 321	41.27	126.1	39.7		SER 312	46.68	52.62	21.15
										ASP 322	39.89	134.96	32.74		PHE 313	78.46	45.3	22.73
										GLY 323	31.88	91.86	27.43		SER 314	65.31	64.82	20.9
										ILE 324	27.74	76.58	25.13		HIS 315	48.1	76.84	21.13
										LEU 325	32.02	86.45	28.83		ARG 316	26.08	64.41	24.21
										LEU 326	26.36	80.12	31.04		SER 317	45.75	65.41	23.51
										ALA 327	39.47	94.03	35.64		ILE 318	23.11	105.61	25.56
										THR 328	48.86	96.64	40.27		ALA 319	24.8	62.4	31.07
										GLY 329	37.4	84.35	44.03		VAL 320	26.93	48.96	32.2
										LEU 330	32.02	103.99	39.07		LYS 321	37.48	120.92	35.26
										HIS 331	40.71	118.53	34.94		ASP 322	25.65	117.51	30.17
										VAL 332	24.57	81.03	30.53		GLY 323	25.23	99.23	26.29
										HIS 333	33.68	124.16	27.56		ILE 324	29.09	85.83	24.61
										ARG 334	28.29	116.91	26.75		LEU 325	23.96	52.85	27.32
										ASN 335	43.06	116.64	28.88		LEU 326	48.57	90.68	28.93
										SER 336	27.05	97.54	31.39		ALA 327	37.93	40.84	32.3
										ALA 337	24.15	122	29.88		THR 328	25.65	61.95	35.68
										HIS 338	42.92	114.47	27.61		GLY 329	22.27	83.95	38.43
										SER 339	35.88	155.54	33.54		LEU 330	22.27	44.37	34.8
										ALA 340	23.6	92.48	39.07		HIS 331	33.02	61.39	31.78
										GLY 341	28.84	151.65	35.94		VAL 332	40.66	67.26	28.56
										VAL 342	28.43	76.65	32.06		HIS 333	25.23	108.58	26.39
										GLY 343	34.09	144.21	27.33		ARG 334	34.79	48.72	25.8
										ALA 344	27.88	108.49	23.35		ASN 335	25.65	68.54	27.36
										ILE 345	24.7	77.18	23.35		SER 336	20.6	76.29	29.19
										PHE 346	28.71	72.14	22.25		ALA 337	32.14	79.23	28.09
										ASP 347	36.16	117.96	20.32		HIS 338	33.46	68.37	26.42
										ARG 348	31.33	84.07	20.17		SER 339	30.83	94.71	30.76
										VAL 349	22.36	46.51	19.34		ALA 340	35.24	83.06	34.8
										LEU 350	22.91	79.68	20.09		GLY 341	32.14	95.87	32.52
										THR 351	27.74	59.97	20.84		VAL 342	39.74	45.55	29.68
										GLU 352	28.98	87.05	19.42		GLY 343	42.03	69.44	26.22
										LEU 353	27.33	58.42	19.52		ALA 344	49.52	79.18	23.31
										VAL 354	22.63	82	19.67		ILE 345	27.79	77.61	23.31
										SER 355	24.57	83.37	20.84		PHE 346	55.8	91.9	22.51
										LYS 356	24.29	61.85	20.34		ASP 347	43.42	88.56	21.1
										MET 357	23.6	65.88	20.09		ARG 348	27.79	71.16	20.99
										ARG 358	34.37	98.23	21.09		VAL 349	34.79	48.28	20.38
										ASP 359	31.74	107.61	22.75		LEU 350	26.51	79.46	20.93
										MET 360	28.57	78.06	23.57		THR 351	25.65	51.33	21.48
										GLN 361	31.05	103.23	20.79		GLU 352	23.96	69.02	20.44
										MET 362	23.74	69.07	19.24		LEU 353	33.91	78.47	20.51
										ASP 363	41.4	97.08	20.39		VAL 354	27.79	89.63	20.62
										LYS 364	25.53	72.04	20.49		SER 355	24.38	81.07	21.48
										THR 365	25.95	69.45	18.84		LYS 356	24.38	76.04	21.12
										GLU 366	23.32	70.66	18.29		MET 357	24.38	86.3	20.93
										LEU 367	25.67	54.95	18.49		ARG 358	24.38	98.2	21.67
										GLY 368	21.53	45.73	18.32		ASP 359	24.38	55.53	22.87
										CYS 369	27.33	69.33	18.17		MET 360	24.38	66.97	23.48
										LEU 370	23.19	46.83	17.97		GLN 361	24.38	76.77	21.45
										ARG 371	24.43	66.26	18.02		MET 362	24.38	77.7	20.31
										ALA 372	22.08	42.03	18.07		ASP 363	24.38	113.99	21.15
										ILE 373	22.91	44.69	17.94		LYS 364	24.38	67.93	21.23
										VAL 374	24.7	45.23	18.02		THR 365	24.38	87.29	20.02
										LEU 375	29.12	59.4	18.19		GLU 366	24.38	93.66	19.62
										PHE 376	25.67	57.78	18.27		LEU 367	24.38	52.31	19.76
										ASN 377	30.5	55.6	18.97		GLY 368	24.38	32.38	19.63
										PRO 378	23.46	62.8	19.39		CYS 369	24.38	79.5	19.52
										ASP 379	32.29	83.78	21.5		LEU 370	24.38	51.64	19.38
										SER 380	26.5	87.61	24.9		ARG 371	24.38	72.76	19.41
										LYS 381	49.55	91.93	31.36		ALA 372	24.38	37.74	19.45
										GLY 382	28.15	52.92	29.61		ILE 373	24.38	74.86	19.36
										LEU 383	24.15	69.3	25.28		VAL 374	24.38	65.93	19.41
										SER 384	31.6	95.83	22.4		LEU 375	24.38	57.64	19.54
										ASN 385	37.68	98	25.58		PHE 376	24.38	60.82	19.6
										PRO 386	29.4	70.59	21.5		ASN 377	24.38	50.93	20.11
										ALA 387	22.22	84.58	21.22		PRO 378	24.38	92.47	20.42
										GLU 388	29.81	88.16	21.4		ASP 379	24.38	83.77	21.96
										VAL 389	22.36	35.06	19.19		SER 380	24.38	54.81	24.45
										GLU 390	23.19	110.82	19.14		LYS 381	24.38	84.47	29.17
										ALA 391	22.22	53.61	21.2		GLY 382	24.38	67.56	27.89
										LEU 392	23.6	68.59	20.17		LEU 383	24.38	57.26	24.72
										ARG 393	23.88	43.76	19.24		SER 384	24.38	113.48	22.62
										GLU 394	25.53	76.22	20.94		ASN 385	24.38	70.79	24.94
										LYS 395	26.91	68.01	21.2		PRO 386	24.38	37.96	21.96
										VAL 396	25.26	40.36	19.49		ALA 387	24.38	82.15	21.76
										TYR 397	24.98	61.34	19.97		GLU 388	24.38	80.64	21.89
										ALA 398	21.8	52.07	21.55		VAL 389	24.38	93.07	20.27
										SER 399	21.8	52.12	21.95		GLU 390	24.38	54.72	20.24
										LEU 400	22.22	41.05	20.22		ALA 391	24.38	36.29	21.74
										GLU 401	33.81	90.26	20.52		LEU 392	24.38	54.37	20.99
										ALA 402	23.88	66.11	22.92		ARG 393	24.38	67.8	20.31
										TYR 403	27.46	50.95	20.94		GLU 394	24.38	118.17	21.56
										CYS 404	25.39	67.82	20.09		LYS 395	24.38	70.78	21.74
										LYS 405	34.09	64.95	22.57		VAL 396	24.38	67.23	20.49
										HIS 406	32.85	73.84	22.7		TYR 397	24.38	83.23	20.84
										LYS 407	27.05	56.6	20.92		ALA 398	24.38	60.01	21.99
										TYR 408	26.64	56.52	20.97		SER 399	24.38	82.78	22.29
										PRO 409	26.64	55.95	21.62		LEU 400	24.38	68.17	21.03
										GLU 410	36.99	100.41	20.82		GLU 401	24.38	113.03	21.24
										GLN 411	28.15	66.75	21.45		ALA 402	24.38	90.14	23
										PRO 412	27.19	91.95	25		TYR 403	24.38	82.68	21.56
										GLY 413	28.02	70.3	22.37		CYS 404	24.38	77.21	20.93
										ARG 414	32.02	64.5	19.17		LYS 405	24.38	91.87	22.75
										PHE 415	23.74	46.1	18.99		HIS 406	24.38	97.78	22.84
										ALA 416	21.67	38.96	18.97		LYS 407	24.38	64.38	21.54
										LYS 417	24.29	83.02	19.79		TYR 408	24.38	51.54	21.57
										LEU 418	24.29	43.28	18.29		PRO 409	24.38	91.12	22.05
										LEU 419	23.88	42.68	18.29		GLU 410	24.38	120.84	21.46
										LEU 420	21.53	39.57	19.04		GLN 411	24.38	102.22	21.92
										ARG 421	30.91	65.98	18.89		PRO 412	24.38	106.14	24.52
										LEU 422	20.42	39.05	18.67		GLY 413	24.38	124.53	22.6
										PRO 423	20.84	38.4	18.92		ARG 414	24.38	90.34	20.26
										ALA 424	21.11	44.01	19.87		PHE 415	24.38	95.11	20.13
										LEU 425	22.63	43.06	18.49		ALA 416	24.38	82.02	20.11
										ARG 426	26.36	56.79	19.92		LYS 417	24.38	67.81	20.71
										SER 427	26.08	53.69	19.67		LEU 418	24.38	110.79	19.62
										ILE 428	24.01	43.29	19.39		LEU 419	24.38	36.77	19.62
										GLY 429	23.6	46.87	21.47		LEU 420	24.38	38.47	20.17
										LEU 430	24.29	60.68	27.71		ARG 421	24.38	66.28	20.06
										LYS 431	30.64	81.59	27.96		LEU 422	24.38	49.45	19.89
										CYS 432	35.88	76.4	29.23		PRO 423	24.38	68.64	20.07
										LEU 433	25.67	85.31	36.87		ALA 424	24.38	38.89	20.77
										GLU 434	35.75	87.92	40.68		LEU 425	24.38	71.95	19.76
										HIS 435	25.26	88.19	44.73		ARG 426	24.38	56.35	20.81
										LEU 436	28.02	82.17	46.94		SER 427	24.38	75.53	20.62
										PHE 437	45.41	131.28	54.57		ILE 428	24.38	74.68	20.42
										PHE 438	36.71	139.15	55.77		GLY 429	24.38	49.05	21.94
										PHE 439	31.33	96.2	58.88		LEU 430	24.38	29.29	26.5
										LYS 440	31.47	99.01	67.19		LYS 431	24.38	52.69	26.68
										LEU 441	47.89	146.57	71.12		CYS 432	24.38	34.43	27.61
										ILE 442	40.99	120	60.78		LEU 433	24.38	46.81	33.19
										GLY 443	48.44	130.8	80.86		GLU 434	24.38	52.24	35.97
										ASP 444	57.55	181.9	86.02		HIS 435	24.38	45.1	38.94
										THR 445	50.79	178.27	89.3		LEU 436	24.38	49.4	40.55
										PRO 446	60.73	169.28	80.11		PHE 437	24.38	40.9	46.13
										ILE 447	45.96	111.45	79.96		PHE 438	24.38	44.76	47.01
										ASP 448	56.04	186.11	74.33		PHE 439	24.38	41.59	49.28
										THR 449	42.1	132.93	75.1		LYS 440	24.38	55.24	55.35
										PHE 450	36.3	92.82	78.26		LEU 441	24.38	40.99	58.22
										LEU 451	24.84	78.02	79.79		ILE 442	24.38	66.27	50.67
										MET 452	35.33	135.07	76.68		GLY 443	24.38	74.3	65.34
										GLU 453	61	138.43	70.07		ASP 444	24.38	84.21	69.11
										MET 454	37.82	119.42	71.55		THR 445	24.38	69.5	71.51
										LEU 455	41.4	110.83	77.03		PRO 446	24.38	77.94	64.79
															ILE 447	24.38	63.48	64.68
															ASP 448	24.38	56.09	60.57
															THR 449	24.38	37.89	61.13
															PHE 450	24.38	47.78	63.44
															LEU 451	24.38	31.63	64.55
															MET 452	24.38	69.23	62.29
															GLU 453	24.38	36.83	57.46
															MET 454	24.38	39.41	58.53
															LEU 455	24.38	59.42	62.54
