# Supplementary material for: Bridging prediction and reality: Comprehensive analysis of experimental and AlphaFold 2 full-length nuclear receptor structures
Source: Comput Struct Biotechnol J. 2025 May 15;27:1998–2013. doi: 10.1016/j.csbj.2025.05.010 (PMC12149446; doi:10.1016/j.csbj.2025.05.010)
Supplement: MMC 4 — Data for Torsion angles analysis and ranked similarity results. [file mmc4.xlsx]

## Sheet: Torsion_angles_ranked_similarit
File	RMSD	Phi Correlation	Psi Correlation	Overall Correlation (Averaged Phi and Psi)		Phi Wasserstein Distance	Psi Wasserstein Distance		Phi MAE	Psi MAE	Combined MAE	RMSD Rank	Phi Correlation Rank	Psi Correlation Rank	Overall Correlation Rank	Phi Wasserstein Rank	Psi Wasserstein Rank	Phi MAE Rank	Psi MAE Rank	Combined MAE Rank	Overall Similarity Rank	File
GR_7prv_A	44.1786248720305	0.8423410790845	0.867759603151621	0.83397079594822		3.1011356466877	3.33422712933754		12.1524921135647	16.0486119873817	9.92282334384858	1	5	3	1	2	2	4	2	3	2.55555555555556	GR_7prv_A
GR_7prw_A	47.8154901776786	0.861959921496363	0.839559472557259	0.818324789552424		4.72428571428571	4.09574534161491		11.8045341614907	17.0371118012422	10.0282453416149	5	3	6	2	5	4	3	6	4	4.22222222222222	GR_7prw_A
GR_7prv_B	46.2276307811039	0.817465490051903	0.856016670214911	0.806909160226438		2.70309148264984	2.88829652996846		12.7856782334385	16.9151735015773	10.8045583596215	3	8	4	4	1	1	6	5	7	4.33333333333333	GR_7prv_B
RARB_5UAN	50.3708863966238	0.915183772618632	0.800611611368821	0.801909794813052		5.14743421052632	4.3464802631579		9.5058552631579	16.208125	8.63337171052632	8	2	11	5	9	6	1	3	1	5.11111111111111	RARB_5UAN
NURR1_7wnh_C	47.7364502962385	0.769058211172571	0.874316875412705	0.773228251826921		5.44068852459016	4.88675409836066		13.689737704918	15.5537049180328	9.63159016393443	4	13	1	8	12	8	8	1	2	6.33333333333333	NURR1_7wnh_C
HNF4a_4iqr_E	55.4899582346477	0.915337665334189	0.750718595029907	0.771226661138123		4.62314381270903	4.40341137123746		11.1025418060201	19.2390635451505	10.9985618729097	11	1	16	9	4	7	2	12	8	7.77777777777778	HNF4a_4iqr_E
RXRA_3dzu_A	44.1936394860701	0.822743997052527	0.872295390552435	0.813536664248495		6.91431095406361	7.37325088339223		14.468445229682	17.603851590106	11.723038869258	2	7	2	3	14	17	11	7	11	8.22222222222222	RXRA_3dzu_A
NURR1_7wnh_A	50.3540397644321	0.781830503337626	0.849349887664669	0.750232593018454		5.2265780730897	5.14667774086379		13.7689036544851	16.6671428571429	10.309584717608	7	12	5	12	11	10	9	4	5	8.33333333333333	NURR1_7wnh_A
HNF4a_4iqr_A	57.5601146628462	0.838379176223394	0.755089209852995	0.762313891877299		4.94704697986577	4.32912751677853		13.1075167785235	19.488389261745	11.3842617449664	14	6	14	11	6	5	7	13	10	9.55555555555556	HNF4a_4iqr_A
RXRA_5uan_A	54.1772531128217	0.79865964287275	0.758566810658425	0.71332013155603		5.14690298507463	7.02835820895522		12.1559328358209	18.0220149253731	10.5838992537313	10	10	13	15	8	16	5	8	6	10.1111111111111	RXRA_5uan_A
RXRA_3e00_A	50.3051844478495	0.844795308489534	0.805107420346998	0.791510156514856		7.23886925795053	7.96636042402827		13.9843816254417	19.0427561837456	12.06	6	4	10	6	15	20	10	11	13	10.5555555555556	RXRA_3e00_A
NURR1_7wnh_B	55.5204718765442	0.724774387883948	0.822434144153718	0.692528555714774		5.08055374592834	4.97501628664495		15.2116286644951	18.0764495114006	11.9477198697068	12	14	9	16	7	9	13	9	12	11.2222222222222	NURR1_7wnh_B
NURR1_7wnh_D	56.5300930678348	0.692107062567252	0.823379216018428	0.727025149520594		5.21893548387097	5.45090322580645		15.7933225806452	18.1506451612903	11.3652096774194	13	18	8	13	10	11	16	10	9	12	NURR1_7wnh_D
RXRA_3dzy	53.7944369332596	0.707441255607276	0.833645246396052	0.779299148309178		10.6228523489933	7.38359060402685		18.7265436241611	20.5071476510067	13.1829530201342	9	15	7	7	24	18	20	14	15	14.3333333333333	RXRA_3dzy
HNF4A_4iqr_B	64.4657596259032	0.809754585757995	0.702055850008195	0.631957074958474		7.39032894736842	6.43720394736842		14.4926973684211	22.4964802631579	14.4868256578947	16	9	19	21	16	14	12	15	18	15.5555555555556	HNF4A_4iqr_B
RXRA_4nqa_A	65.4489278073018	0.694365209122205	0.71050466024937	0.720249412478848		7.92456591639871	5.82932475884244		15.272347266881	22.9393569131833	12.3171382636656	18	17	18	14	17	12	14	17	14	15.6666666666667	RXRA_4nqa_A
PPARG_3e00	61.9317998651774	0.617985025086259	0.795147776454453	0.763801498629886		9.22983286908078	8.03384401114206		19.3199721448468	22.5625348189415	13.6383008356546	15	21	12	10	21	21	22	16	16	17.1111111111111	PPARG_3e00
LXRB_4nqa_B	68.0955037102264	0.600467372837759	0.723420124395739	0.690424443235714		6.77288461538461	6.14131868131868		18.235521978022	24.6534065934066	14.3503159340659	20	22	17	17	13	13	19	19	17	17.4444444444444	LXRB_4nqa_B
GR_7prw_B	77.3243233684906	0.31540371964484	0.656683979021455	0.652861326065102		3.60544585987261	3.49726114649682		24.0011146496815	34.3666878980892	18.0716401273885	22	24	22	19	3	3	24	23	22	18	GR_7prw_B
HNF4a_4iqr_F	72.8057650898786	0.702131276698935	0.672571160159449	0.651368341383135		9.17480645161291	6.77029032258065		16.9735161290323	24.8642903225806	15.341	21	16	21	20	20	15	17	20	21	19	HNF4a_4iqr_F
PPARG_3dzu_D	66.3253448168227	0.782267337938966	0.699615241603967	0.685088038098396		10.0928169014084	8.9229014084507		17.7300563380282	26.6791830985915	15.3094366197183	19	11	20	18	23	22	18	21	20	19.1111111111111	PPARG_3dzu_D
PPARG_3dzy_D	65.4198272435156	0.618631166804008	0.753889537058429	0.629487801896645		9.32085714285715	7.96582857142857		19.0925714285714	23.4536571428571	14.7607714285714	17	20	15	22	22	19	21	18	19	19.2222222222222	PPARG_3dzy_D
RXRA_4nqa_H	79.3186317230239	0.673668409288857	0.548890607911266	0.492035496586526		8.87526984126985	9.13507936507937		15.4726666666667	32.1609206349206	18.3206031746032	23	19	23	24	18	23	15	22	23	21.1111111111111	RXRA_4nqa_H
LXRB_4nqa_I	91.0885039556561	0.535292651331674	0.53285207049097	0.537234228838076		8.91214659685864	13.9881151832461		21.2802094240838	36.342722513089	19.3605759162304	24	23	24	23	19	24	23	24	24	23.1111111111111	LXRB_4nqa_I
