# Supplementary material for: Bridging prediction and reality: Comprehensive analysis of experimental and AlphaFold 2 full-length nuclear receptor structures
Source: Comput Struct Biotechnol J. 2025 May 15;27:1998–2013. doi: 10.1016/j.csbj.2025.05.010 (PMC12149446; doi:10.1016/j.csbj.2025.05.010)
Supplement: MMC 6 — Data for Ramachandran statistics. [file mmc6.xlsx]

## Sheet: Лист1
NR	Structure	Number of residues in favored region	Number of residues in allowed region	Number of ouliers
GR	7PRV_A	94.6% (300/317)	99.7% (316/317)	There were 1 outliers (phi, psi): 472 Asn (-53.3, -82.1)
	AF2_7PRV_A	97.2% (308/317)	99.7% (316/317)	There were 1 outliers (phi, psi): 708 Ser (-42.6, -15.0)
	7PRV_B	92.4% (293/317)	98.7% (313/317)	There were 4 outliers (phi, psi): 453 His (25.0, 90.1) 472 Asn (-50.6, -76.9) 529 Thr (13.6, 85.3) 640 Tyr (-39.3, -77.0)
	AF2_7PRV_B	96.8% (307/317)	99.7% (316/317)	There were 1 outliers (phi, psi): 708 Ser (-42.6, -15.0)
	7PRW_A	93.5% (301/322)	100.0% (322/322)	There were no outliers.
	AF2_7PRW_A	96.6% (311/322)	99.7% (321/322)	There were 1 outliers (phi, psi): 708 Ser (-42.6, -15.0)
	7PRW_B	93.5% (301/322)	99.7% (321/322)	There were 1 outliers (phi, psi): 616 Ser (179.3, -91.3)
	AF2_7PRW_B	96.6% (308/319)	99.7% (318/319)	There were 1 outliers (phi, psi): 708 Ser (-42.6, -15.0)
HNF4a	4IQR_A	91.6% (273/298)	98.3% (293/298)	There were 5 outliers (phi, psi): 123 Asn (166.2, 65.0) 151 Val (-79.4, 22.4) 159 Pro (-53.6, 91.0) 250 Ala (55.6, -91.3) 367 Gly (46.2, 84.3)
	AF2_4IQR_A	95.3% (284/298)	99.7% (297/298)	There were 1 outliers (phi, psi): 99 Ser (-61.3, 16.8)
	4IQR_B	87.5% (266/304)	97.4% (296/304)	There were 8 outliers (phi, psi): 57 Arg (-43.6, 102.5) 99 Lys (-167.4, -6.7) 128 Ile (71.3, 7.3) 140 Leu (-128.6, -48.3) 141 Pro (-64.4, -68.8) 143 Ile (35.9, -88.9) 320 Asp (-165.5, 11.9) 353 Gly (24.6, 85.3)
	AF2_4IQR_B	96.1% (292/304)	99.3% (302/304)	There were 2 outliers (phi, psi): 99 Ser (-61.3, 16.8) 137 Ile (-69.3, 20.3)
	4IQR_E	90.6% (271/299)	99.7% (298/299)	There were 1 outliers (phi, psi): 367 Gly (50.6, 88.9)
	AF2_4IQR_E	95.7% (286/299)	99.7% (298/299)	There were 1 outliers (phi, psi): 99 Ser (-61.3, 16.8)
	4IQR_F	85.5% (265/310)	97.1% (301/310)	There were 9 outliers (phi, psi): 52 Ala (-70.9, 32.8) 126 Asp (-46.0, 161.7) 128 Ile (69.9, -10.9) 136 Glu (48.3, -163.5) 140 Leu (179.0, -46.0) 142 Ser (-162.2, -42.4) 171 Lys (178.5, 101.2) 239 Asp (61.9, -18.4) 320 Asp (-178.0, 25.0)
	AF2_4IQR_F	95.5% (296/310)	99.4% (308/310)	There were 2 outliers (phi, psi): 99 Ser (-61.3, 16.8) 137 Ile (-69.3, 20.3)
LXRB	4NQA_B	94.2% (344/365)	99.2% (362/365)	There were 3 outliers (phi, psi): 186 Val (76.2, -15.7) 188 Pro (-97.7, 61.8) 218 Val (63.9, -122.5)
	AF2_4NQA_B	93.4% (340/364)	99.5% (362/364)	There were 2 outliers (phi, psi): 189 Gly (175.0, 66.7) 332 Phe (-59.7, 93.1)
	4NQA_I	91.9% (352/383)	100.0% (383/383)	There were no outliers.
	AF2_4NQA_I	91.9% (351/382)	99.0% (378/382)	There were 4 outliers (phi, psi): 189 Gly (175.0, 66.7) 194 Ala (40.2, 96.2) 195 Ser (-60.1, 95.1) 332 Phe (-59.7, 93.1)
NURR1	7WNH_A	92.4% (278/301)	99.3% (299/301)	There were 2 outliers (phi, psi): 272 Cys (164.5, 169.8) 301 Ala (-166.1, -141.7)
	AF2_7WNH_A	95.3% (287/301)	99.3% (299/301)	There were 2 outliers (phi, psi): 340 Gly (177.0, 8.5) 544 Gly (66.3, 109.5)
	7WNH_B	91.5% (281/307)	99.3% (305/307)	There were 2 outliers (phi, psi): 272 Cys (163.8, 171.8) 301 Ala (-169.0, -143.6)
	AF2_7WNH_B	94.8% (291/307)	99.3% (305/307)	There were 2 outliers (phi, psi): 340 Gly (177.0, 8.5) 544 Gly (66.3, 109.5)
	7WNH_C	92.1% (281/305)	99.3% (303/305)	There were 2 outliers (phi, psi): 272 Cys (164.4, 172.3) 301 Ala (-167.1, -139.0)
	AF2_7WNH_C	95.7% (292/305)	99.7% (304/305)	There were 1 outliers (phi, psi): 340 Gly (177.0, 8.5)
	7WNH_D	90.6% (281/310)	99.4% (308/310)	There were 2 outliers (phi, psi): 272 Cys (164.3, 171.6) 301 Ala (-171.7, -138.6)
	AF2_7WNH_D	95.2% (295/310)	99.4% (308/310)	There were 2 outliers (phi, psi): 340 Gly (177.0, 8.5) 544 Gly (66.3, 109.5)
PPARG	3DZU	77.7% (276/355)	94.4% (335/355)	There were 20 outliers (phi, psi): 180 Ile (-57.1, 103.5) 186 Pro (-58.7, -86.0) 188 Ala (-66.5, 15.2) 197 Ile (-63.8, 19.2) 200 Asp (-44.8, -19.6) 206 Pro (-53.0, -66.7) 263 Lys (-32.0, 104.8) 287 Phe (-44.6, -74.1) 304 Pro (-50.6, 102.9) 322 Val (-38.1, -63.6) 323 His (-41.1, -78.6) 326 Ile (-44.9, -70.8) 330 Leu (-57.9, 2.9) 336 Lys (-23.5, -42.0) 342 Ser (48.6, 83.4) 343 Glu (44.9, 19.4) 358 …
	AF2_3DZU	99.2% (352/355)	99.7% (354/355)	There were 1 outliers (phi, psi): 291 Lys (-63.1, 83.0)
	3DZY	80.0% (280/350)	95.4% (334/350)	There were 16 outliers (phi, psi): 140 Arg (-49.8, -7.3) 142 Lys (-45.6, 101.9) 147 Arg (-47.2, 166.4) 195 Ala (32.7, 27.0) 205 Asn (162.5, 173.9) 206 Pro (-84.7, -69.9) 301 Lys (-71.1, 28.7) 304 Pro (-32.8, 87.6) 311 Leu (-36.0, -29.7) 322 Val (-25.8, -55.9) 358 Lys (-11.2, -60.0) 363 Phe (-34.2, -32.7) 445 Ile (-61.9, -72.5) 446 Val (-31.8, -55.8) 471 Glu (-52.9, -77.2) 472 Ile (-34.3, -64.2)
	AF2_3DZY	99.4% (348/350)	100.0% (350/350)	There were no outliers.
	3E00	78.0% (280/359)	95.0% (341/359)	There were 18 outliers (phi, psi): 109 Ile (-64.3, -169.8) 125 Val (166.9, 139.8) 156 Lys (-24.3, -50.7) 173 Val (-152.5, 46.7) 179 Ala (-58.2, 10.2) 180 Ile (-59.0, 92.7) 195 Ala (-53.5, -77.6) 201 Ile (-69.7, 21.7) 206 Pro (-86.8, -82.3) 227 Pro (-68.4, -81.2) 228 Leu (-61.5, 92.6) 262 Ile (84.1, 76.6) 276 Glu (160.7, 144.5) 322 Val (-32.8, -53.2) 358 Lys (24.5, -90.8) 430 Gln (34.9, 27.4)
	AF2_3E00	98.9% (355/359)	99.7% (358/359)	There were 1 outliers (phi, psi): 291 Lys (-63.1, 83.0)
RARB	5UAN	94.7% (288/304)	100.0% (304/304)	There were no outliers.
	AF2_5UAN	98.7% (300/304)	100.0% (304/304)	There were no outliers.
RXRA	3DZU	79.5% (225/283)	95.8% (271/283)	There were 12 outliers (phi, psi): 140 Asp (-53.2, 176.6) 231 Pro (-51.7, 97.8) 268 Ile (-51.6, -70.7) 320 Val (-47.1, 164.9) 332 Val (-153.8, 75.4) 334 Arg (-45.0, -82.4) 335 Asn (-32.8, -32.1) 359 Asp (-57.8, 11.5) 407 Lys (-40.6, -20.9) 412 Pro (-48.1, -78.0) 440 Lys (-66.3, -79.8) 445 Thr (55.2, 161.2)
	AF2_3DZU	97.9% (277/283)	100.0% (283/283)	There were no outliers.
	3DZY	78.5% (234/298)	94.6% (282/298)	There were 16 outliers (phi, psi): 181 Lys (-36.3, -27.3) 208 Glu (-7.5, 102.7) 213 Lys (28.3, 44.2) 219 Glu (76.0, -96.1) 222 Ser (114.9, 54.2) 223 Thr (8.3, 111.3) 294 Leu (-46.0, -16.4) 320 Val (22.5, 65.1) 332 Val (-44.7, 108.6) 334 Arg (-40.1, -84.3) 335 Asn (-37.1, -24.8) 355 Ser (-51.0, -79.5) 362 Met (-53.9, 101.6) 443 Gly (42.0, 1.4) 445 Thr (6.8, 69.0) 447 Ile (-62.3, -171.8)
	AF2_3DZY	96.6% (288/298)	99.3% (296/298)	There were 2 outliers (phi, psi): 220 Val (-57.3, 98.4) 221 Glu (-59.2, 97.6)
	3E00	80.6% (228/283)	97.2% (275/283)	There were 8 outliers (phi, psi): 140 Asp (-56.7, -179.8) 208 Glu (-23.6, 125.6) 287 Pro (-31.9, 138.3) 317 Ser (-69.9, 20.2) 322 Asp (15.4, 41.7) 334 Arg (-37.4, -81.4) 335 Asn (-20.1, -64.3) 380 Ser (-27.2, 108.3)
	AF2_3E00	97.9% (277/283)	100.0% (283/283)	There were no outliers.
	4NQA_A	93.2% (290/311)	100.0% (311/311)	There were no outliers.
	AF2_4NQA_A	96.8% (301/311)	100.0% (311/311)	There were no outliers.
	4NQA_H	92.4% (291/315)	99.7% (314/315)	There were 1 outliers (phi, psi): 229 Asp (54.2, -8.1)
	AF2_4NQA_H	96.5% (304/315)	99.4% (313/315)	There were 2 outliers (phi, psi): 220 Val (-57.3, 98.4) 221 Glu (-59.2, 97.5)
	5UAN	94.4% (253/268)	100.0% (268/268)	There were no outliers.
	AF2_5UAN	99.3% (266/268)	100.0% (268/268)	There were no outliers.
